# Supplementary material for: Clinical Characteristics, MRI Findings, Disease Progression, and Management of Neuro-Behçet’s Disease: A Retrospective Study in Lebanon
Source: J Clin Med. 2025 Apr 8;14(8):2543. doi: 10.3390/jcm14082543 (PMC12027848; doi:10.3390/jcm14082543)
Supplement: Supplementary file 1 [file jcm-14-02543-s001.zip]

Archive with 1 entries (1 files):
- jcm-3507659-supplementary.pdf
